# Supplementary material for: Untargeted Metabolomics Analysis for Studying Differences in High-Quality Colombian Cocoa Beans
Source: Molecules. 2023 May 31;28(11):4467. doi: 10.3390/molecules28114467 (PMC10254285; doi:10.3390/molecules28114467)
Supplement: Supplementary file 1 [file molecules-28-04467-s001.zip]

Archive with 1 entries (1 files):
- molecules-2368323-supplementary.xlsx
