# Supplementary material for: Untargeted Metabolomics Analysis for Studying Differences in High-Quality Colombian Cocoa Beans
Source: Molecules. 2023 May 31;28(11):4467. doi: 10.3390/molecules28114467 (PMC10254285; doi:10.3390/molecules28114467)
Supplement: Supplementary file 1 [file molecules-28-04467-s001.zip › molecules-2368323-supplementary.xlsx]

## Sheet: Table S1
# I.D	Identification	Producer	Producer	Trading market	Cocoa type
1	MAN 1	Manaure	Cesar	United States	Fine
2	MAN 2	Manaure	Cesar	United States	Fine
3	MAN 3	Manaure	Cesar	United States	Fine
4	POR 1	Porce	Antioquia	Unspecified	Fine
5	REG	Porce	Antioquia	Unspecified	Ordinary
6	SAR	Unspecified	Norte de Santander	Europe	Fine
7	MAK	Urabá	Antioquia	Unspecified	Fine
8	URA 1	Urabá	Antioquia	Unspecified	Fine
9	URA 2	Urabá	Antioquia	Unspecified	Fine
10	POR 2	Porce	Antioquia	Unspecified	Fine
11	SDR	San Vicente de Chucurí	Santander	Europe	Fine
12	URA 3	Urabá	Antioquia	Unspecified	Fine
13	CCN 1	Maceo	Antioquia	Colombia	Ordinary
14	L8T7	Maceo	Antioquia	Colombia	Ordinary
15	CCN 2	Maceo	Antioquia	United States	Fine
16	CCN 3	Maceo	Antioquia	United States	Fine
17	CCN 4	Maceo	Antioquia	United States	Fine
18	CCN 5	Maceo	Antioquia	United States	Fine
19	CCN 6	Maceo	Antioquia	Colombia	Fine
20	CCN 7	Maceo	Antioquia	Unspecified	Fine
21	CCN 8	Maceo	Antioquia	Colombia	Fine
22	CCN 9	Maceo	Antioquia	United States	Fine
23	CCN 10	Maceo	Antioquia	United States	Fine
24	CCN 11	Maceo	Antioquia	United States	Fine
25	CCN 12	Maceo	Antioquia	Unspecified	Ordinary
26	CCN NO	Maceo	Antioquia	Colombia	Fine
27	MAN 4	Manaure	Cesar	United States	Fine
28	MAN 5	Manaure	Cesar	Colombia	Ordinary
29	SV 1	Maceo	Antioquia	Colombia	Ordinary
30	SV 2	Maceo	Antioquia	Unspecified	Fine
31	CCN 13	Maceo	Antioquia	United States	Fine
32	MEZ 1	Maceo	Antioquia	United States	Fine
33	MAN 6	Manaure	Cesar	Unspecified	Fine
34	MON	San Vicente de Chucurí	Santander	Unspecified	Ordinary
35	ICS	Maceo	Antioquia	Unspecified	Ordinary
36	SNM	Santa Marta	Magdalena	Unspecified	Fine

## Sheet: Table S2
N°	Putatively metabolite identification	[M + H]+	Exact Mass (m/z)	Measured mass (m/z)	Accuracy (Δppm)	Retention time (min)	Diagnostic MS2 Ions reported	Reported relative intensity of the Diagnostic MS2 Ions	Diagnostic MS2 Ions measured	Measured relative intensity of the Diagnostic MS2	HCD Energy (EV)	Reference	Fold change value
													Blue/Yellow	Green/Yellow	Green/Blue
1	Biotripyrrin	C25H28N3O6	466.197810	466.2002935	5.30	3.44	(466.1973); (448.1867); (430.1761);	21.09%; 100%; 35.56%	(466.20386); (430.22397); (448.22882)	18.5%; 18.38%; 100%	10	https://hmdb.ca/spectra/ms_ms/316183	0.85	4.04	4.70
2	Exiguaflavanone M	C25H31O7	443.206970	443.2038353	7.10	9.96	/	/	(443.20432)	1	10	/	1.86	6.85	3.69
3	Hypoxylone	C20H13O5	333.0762900	333.0760951	0.60	4.63	/	/	(333.07614)	1	10	/	0.97	3.52	3.63
4	Pyridinoline	C18H29N4O8	429.1985300	429.1994073	2.00	3.48	(429.1965); (423.2819)	100%; 43.43%	(429.19122); (423.20267)	54.62%; 100%	10	https://hmdb.ca/spectra/ms_ms/62325	0.84	2.32	2.77
5	Unknown 1	C6H17O3P	168.09067	168.0907475	5.11	0.46	/	/	(168.09153)	/	10	/	0.55	3.65	6.63
6	Unknown 2	C11H10N6O4	290.07562	290.0764433	2.51	2.84	/	/	(290.07635)	/	20	/	0.60	2.08	3.45
7	Heptyl cinnamate	C16H23O2	247.1698000	247.1674358	9.57	2.22	(247.1693); (131.0491); (99.1168)	100%; 40.17%; 32.46%	(247.16754); (131.0429); (99.092)	100%; 26.53%; 25.11%	10	https://hmdb.ca/spectra/ms_ms/316042	2.45	1.28	0.50
8	Deacetylisovaltrate	C20H29O7	381.1913200	381.1903741	2.54	4.74	(381.1913); (363.1808); (345.1702)	72.50%; 100%; 30.14%	(381.19019); (363.17569); (345.13345)	31.0%; 100%; 22.4%	10	https://hmdb.ca/spectra/ms_ms/51666	2.09	0.37	0.37
9	3-Hydroxyaminophenol	C6H8NO2	126.0555000	126.0551491	2.94	3.47	(126.0550); (108.0444); (98.0600); (80.0495)	100%; 35.68; 40.25; 72.39%	(126.05515); (108.04472); (98.06046); (80.05007)	42.9%; 18.3%; 100%; 74.9%	20	https://www.metabolomicsworkbench.org/data/StructureData.php?RegNo=52546	1.71	0.61	0.36
10	Annoglabasin C	C23H35O6	407.2433600	407.2396637	9.12	3.99	(407.2434); (389.2328); (365.2328); (361.2379); (347.2222)	100%; 91.94; 41.51%; 36.58%; 25.90%	(407.23984); (389.22830); (365.18167); (361.21774); (347.19247)	100%; 52.7%; 0.8%; 6.3%; 4.5%	10	https://hmdb.ca/metabolites/HMDB0036263	1.76	0.59	0.33
11	Methionyl-Glutamine	C10H20N3O4S	278.1174500	278.114385	11.02	3.11	(278.1169); (261.0904); (104.0528)	70.31%; 100%; 68.43%	(278.11423); (261.1445); (104.0715)	28.9%; 100%; 16.5%	10	https://hmdb.ca/spectra/ms_ms/305320	0.33	1.55	4.76
12	Unknown 3	/	/	220.5589759	/	/	/	/	/	/	/	/	5.20	0.92	0.17
13	Unknown 4	C6H17N10O3	277.14758	277.1476013	3.39	2.76	/	/	(277.14758)	/	10	/	2.76	1.10	0.40
14	Unknown 5	C24H32N2O2S	412.21799	412.2178559	1.09	4.56	/	/	(412.21799)	/	20	/	2.01	0.74	0.37
15	Procaterol	C16H23N2O3	291.1708600	291.1727125	6.36	4.37	(291.1709); (273.1603); (231.1134)	27.74%; 100%; 60.26%	(291.1702); (273.12186); (231.11281)	100%; 41.47%; 58.20%	20	https://hmdb.ca/spectra/ms_ms/80584	0.28	0.18	0.63
16	Leucyl-Serine	C9H19N2O4	219.1344800	219.1339870	2.25	1.29	(219.1339); (1731284); (132.1019)	100%; 28.68%; 77.09%	(219.13393); (173.12888); (132.11327)	100%; 24.60%; 8.94%	10	https://hmdb.ca/spectra/ms_ms/2963388	0.39	0.33	0.85
17	trans-3-Hydroxycotinine glucuronide	C16H21N2O8	369.1297900	369.1293068	1.31	3.64	(369.1298); (351.1192); (193.0977)	52.75%; 46.58%; 100%	(369.1261); (351.17187); (193.09801)	26.03%; 24.05%; 100%	10	https://hmdb.ca/spectra/ms_ms/69060	0.37	0.29	0.77
18	Arginyl-Serine	C9H20N5O4	262.1515200	262.1485832	1.12	3.13	(262.1510); (244.1404); (129.1135)	89.14%; 100%; 65.75%	(262.14905); (244.16518); (129.12747)	96.82%; 100%; 19.23%	10	https://hmdb.ca/spectra/ms_ms/1301803	0.32	0.33	1.04
19	Vanillactic acid	C10H13O5	213.0762900	213.0761116	0.84	0.92	(213.0757); (195.0652); (167.0703)	19.77%; 20.93%; 100%	(213.07506); (195.06976); (167.07405)	16.43%; 100%; 7.83%	10	https://hmdb.ca/spectra/ms_ms/1300	0.50	0.40	0.81
20	Heptane thiol	C7H17S	133.1050900	133.1052705	1.36	2.78	(133.1051); (99.1174)	100%; 26.49%	(133.10547); (99.09205)	100%; 5.03%	20	https://hmdb.ca/spectra/ms_ms/75370	0.32	0.24	0.75
21	2-Acetyl-5-methyl pyridine	C8H10NO	136.0762300	136.0757329	3.65	2.96	(136.0757); (120.0444); (118.0651)	100%; 3.04%; 43.76%	(136.07576); (120.05265); (118.08247)	100%; 2.3%%; 9.3%	10	https://hmdb.ca/spectra/ms_ms/319933	0.31	0.47	1.88
22	N-(1-Deoxy-1-fructosyl) valine	C11H22NO7	280.1396200	280.1390732	1.95	1.60	(280.1396); (262.1291); (234.1341)	100%; 52.67%; 49.54%	(280..13901); (262.12839); (234.13342)	100%; 57.92%; 4.73%	10	https://hmdb.ca/spectra/ms_ms/71682	0.44	0.21	0.48
23	7-Hydroxy-2-methyl isoflavone	C16H13O3	253.0864600	253.0883919	7.63	1.03	(253.0865); (235.0759); (227.0708)	100%; 37.29%; 14.39%	(253.08336); (235.07425); (227.06638)	100%; 29.56%; 7.68%	20	https://hmdb.ca/spectra/ms_ms/84712	0.31	0.18	0.59
24	Coumaric acid	C9H9O3	165.0551600	165.054804	2.16	3.07	(165.0552); (147.0446); (119.0497)	100%; 82.5%; 22.4%	(165.05448); (147.04399); (119.04927)	100%; 41.98%; 61.60%	10	https://hmdb.ca/spectra/ms_ms/54387	0.24	0.21	1.19
25	Pentahomomethionine	C10H22NO2S	220.1371200	220.1372469	0.58	2.24	/	/	(220.13722)	1	10	/	0.40	2.81	0.87
26	Valyl-Alanine	C8H17N2O3	189.1239100	189.1234206	2.59	1.48	(189.1234); (143.1179); (118.0863)	83.5%; 19.9%; 100%	(189.12349); (143.11804); (118.0865)	3.87%; 2.56%; 100%	10	https://hmdb.ca/spectra/ms_ms/3222835	0.45	0.28	0.63
27	Glutamic acid	C5H10NO4	148.0609800	148.0601431	5.65	0.92	(148.06098); (130.05041); (84.04493)	38.07%; 57.39%; 100%	(148.0652); (130.0499); (84.04495)	32.5%; 94.9%; 100%	10	https://hmdb.ca/spectra/ms_ms/221	0.38	0.30	0.77
28	N-(1-Deoxy-1-fructose) phenylalanine	C15H22NO7	328.1396200	328.1392419	1.20	3.42	(328.1396); (178.0868); (310.1291); (282.1341)	100%; 63.68%; 54.91%; 35.01%	(328.13934); (310.12885); (282.13306); (178.08653)	11.45%; 100%; 3.18%; 4.06%	10	https://hmdb.ca/spectra/ms_ms/96912	0.50	0.48	0.60
29	Leucyl-Aspartate	C10H19N2O5	247.1293900	247.1293772	0.05	2.40	(247.1288); (229.1183); (86.0964)	38.52%; 100%; 43.81%	(247.12932); (229.11873); (86.09702)	5.6%; 4.4%; 100%	10	https://hmdb.ca/spectra/ms_ms/298495	0.46	0.35	0.76
30	Unknown 6	C3H12N9O2	206.11139	206.1115848	2.35	3.22	/	/	(206.11139)	/	10	/	0.16	0.21	0.79
31	Unknown 7	C8H19N5O2	217.1520849	217.1520849	5.38	5.46	/	/	(217.15387)	/	10	/	0.18	0.18	1.02
32	Threonine-Proline-Methionine	C14H26N3O5S	348.1593100	348.1593838	0.21	1.28	/	/	(348.15938)	1	10	/	2.72	2.27	0.84
33	Blumealactone C	C17H25O6	325.1651100	325.1647006	1.26	5.35	(325.1651); (283.1545); (307.1545)	100%; 41.1%; 28.1%	(325.16449); (283.15314); (307.15412)	55.2%; 60.1%; 100%	10	https://hmdb.ca/spectra/ms_ms/12740	3.66	2.81	0.77
34	S-(Allylthio)-cysteine	C6H12NO2S2	194.0309400	194.0288312	10.87	0.88	(194.0309); (176.0204); (148.0255)	80.77%; 16.64%; 100%	(194.03259); (176.02299); (148.02745)	18.99%; 14.07%; 100%	10	https://hmdb.ca/spectra/ms_ms/83493	3.30	2.43	0.74
35	1,4,5-Naphthalenetriol	C10H9O3	177.0551600	177.0547132	2.52	3.75	(177.0552); (147.0446); (159.0446)	100%; 21.3%; 10.86%	(177.05472); (147.04396); (159.04385)	100%; 17.97%; 11.00%	20	https://hmdb.ca/spectra/ms_ms/76588	2.00	2.42	1.27
36	cis-3-Hexenyl b-primeveroside	C17H31O10	395.1917200	395.1915432	0.45	4.13	(395.1917); (377.1812); (83.0861)	93.36%; 100%; 49.8%	(395.19257); (377.14441); (83.0862)	63.69%; 100%; 9.83%	10	https://hmdb.ca/spectra/ms_ms/85098	0.32	0.33	1.04
37	Valine	C5H12NO2	118.0868000	118.086518	2.39	1.45	(118.1000) ; (101.0000)	100%; 36.1%	(118.08647); (101.0607)	100%; 7.2%	10	https://hmdb.ca/spectra/ms_ms/1244	2.83	2.42	0.86
38	Succinic anhydride	C4H5O3	101.0238600	101.0237357	1.23	0.97	(101.0239); (83.0133)	100%; 10.57%	(101.02372); (83.01337)	100%; 62.39%	10	https://hmdb.ca/spectra/ms_ms/99381	3.43	3.96	1.15
39	Alanyl-Proline	C8H15N2O3	187.1082600	187.1073189	5.03	3.79	(187.1077); (169.0972); (116.0706)	100%; 51.23%; 19.71%	(187.10759); (167.09711); (116.07072)	100%; 26.41%; 47.33%	10	https://hmdb.ca/spectra/ms_ms/1301941	4.30	4.15	0.97
40	4,6,7-Trihydroxy-1,2,3,4-Tetrahydroisoquinoline	C9H12NO3	182.0817100	182.0813437	2.01	1.05	(182.0812); (164.0706); (136.0757)	27.78%; 100%; 34.07%	(182.08148); (164.0705); (136.07576)	2.86%; 100%; 3.94%	20	https://hmdb.ca/spectra/ms_ms/890075	3.37	2.69	0.80
41	N-acetyl-L-2-amino adipate	C8H12NO5	202.0715400	202.0701776	6.74	0.97	(202.0866); (186.0761); (158.0812)	31.96%; 100%; 24.52%	(202.07088); (186.07596); (158.08119)	92.02%; 100%; 23.85%	10	https://hmdb.ca/spectra/ms_ms/221	3.68	6.04	1.64
42	Cyclobrassinin	C11H11N2S2	235.0363600	2350.354327	3.95	0.92	(235.0364); (162.0377); (143.0609)	100%; 18.50%; 10.64%	(235.03541); (162.03691); (143.05790)	100%; 23.15%; 13.22%	10	https://hmdb.ca/spectra/ms_ms/8312	2.04	2.88	1.41
43	Threonine	C4H10NO3	120.0660600	120.0654939	4.71	0.95	(12..0661); (102.0555); (84.0490)	42.29%; 100%; 20.82%	(120.06565); (102.05537); (84.04494)	3.5%; 3..8%; 100%	10	https://hmdb.ca/spectra/ms_ms/221	3.33	2.58	0.77
44	Arginine-Threonine-Asparagine	C14H28N7O6	390.2101000	390.2084706	4.18	0.97	/	/	(390.2099)	1	10	/	2.55	2.15	0.84
45	Unknown 8	C3H2O5S	149.96229	149.9616135	0.02	5.42	/	/	(149.96161)	/	10	/	6.32	6.28	1.01
46	Citbrasine	C17H18NO6	332.1134100	332.1105511	8.61	3.70	(332.1134); (316.0821); (302.1028)	100%; 4.10%; 8.62%	(332.11063); (302.09653); (316.08914)	100%; 21.59%; 21.65%	20	https://hmdb.ca/spectra/ms_ms/96334	0.20	0.89	4.49
47	2-piperidone	C5H10NO	100.0762300	100.0761216	1.08	3.26	(100.0762); (82.0657)	100%; 13.9%	(100.07611); (82.06573)	100%; 20.38%	10	https://hmdb.ca/spectra/ms_ms/54459	0.40	1.19	2.98
48	Uridine	C9H13N2O6	245.0773600	245.0768192	2.25	3.73	(245.2000); (228.5000); (113.0000)	59.76%; 21.62%; 100%	(245.07683); (228.12325); (113.06011)	100% ; 6.0%; 17.6%	10	https://hmdb.ca/metabolites/HMDB0000296	0.20	1.11	5.63
49	Tubulosine	C29H38N3O3	476.2913100	476.2875417	7.95	8.12	/	/	(476.28656)	1	10	/	0.15	1.05	6.80
50	N-(1-Deoxy-1-fructosyl) leucine	C12H24NO7	294.1552700	294.1548017	1.67	2.92	(294.1553); (276.1447); (248.1498); (144.1025)	100%; 53.33; 34.67; 62.27%	(294.15479); (276.14423); (248.14923); (144.10199)	9.2%; 100%; 6.3%; 2.8%	10	https://hmdb.ca/spectra/ms_ms/56415	0.22	1.03	4.79
51	N-(1-Deoxy-1-fructosyl) tyrosine	C15H22NO8	344.1345400	344.1346809	0.41	3.07	(344.1345); (326.1240); (194.0817)	100%; 59.64%; 63.45%	(344.1334); (326.1263); (194.08154)	22.20%; 100%; 23.29%	10	https://hmdb.ca/spectra/ms_ms/71787	0.22	1.03	4.79
52	Leonurine	C14H22N3O5	312.1559400	312.1551895	2.47	0.50	(312.1554); (295.1288); (280.1292)	100%; 9.98%; 34.55%	(312.15509); (295.12863); (280.11551)	100%; 28.8%; 41.8%	10	https://hmdb.ca/metabolites/HMDB0254014	0.36	1.12	3.16
53	N-2-phenylacetyl glutaminate	C13H16N2O4	264.1110000	264.1098892	4.20	0.96	(264.1083); (241.1077); (130.0499)	94.8%; 100%; 81.2%	(264.10733); (241.08182); (130.05003)	94.5%; 3.11%; 100%	10	https://hmdb.ca/spectra/ms_ms/1224640	0.26	1.48	5.63
54	Geranyl benzoate	C17H23O2	259.1698000	259.1695628	3.84	7.06	(259.1693) (137.1325) (105.0335)	100%; 51.71%; 48.59%	(259.16904); (137.1326); (105.03397)	60.03%; 100%; 38.42%	10	https://hmdb.ca/spectra/ms_ms/319900	0.45	1.74	3.84
55	Unknown 9	C14H25N2O8	349.16109	349.1605491	1.54	0.91	/	/	(349.16055)	/	10	/	0.50	1.82	3.63
56	4-Oxo-9-cis-retinoyl-beta- glucuronide	C26H35O9	491.2281000	491.2290438	1.88	3.16	(491.2276); (473.2170); (315.1955); (297.1849); (177.0394)	44.36%; 85.86%; 92.77%; 100%; 67.02%	(491.23190); (473.23233); (315.15439); (297.14450); (177.08705)	19.4%; 48.7%; 19.2%; 100%; 38.6%	10	https://hmdb.ca/metabolites/HMDB0060122	1.04	0.46	0.44
57	Procyanidin B8	C30H27O12	579.1502500	579.150142	0.22	4.10	(579.1503); (561.1397); (169.0501)	100%; 37.38%; 29.04%	(579.15009); (561.13855); (169.04961)	100%; 5.5%; 93.6%	10	https://hmdb.ca/metabolites/HMDB0038369	1.28	0.48	0.37
58	Thalicpureine	C22H28NO5	386.1967400	386.1991556	6.20	3.29	(386.1967); (355.1545)	69.47%; 100%	(386.19797); (355.16394)	76.4%; 100%	20	https://hmdb.ca/metabolites/HMDB0033032	1.27	0.41	0.33

## Sheet: Table S3
N°	Putatively metabolite identification	[M + H]+	Exact Mass (m/z)	Measured mass (m/z)	Mass error (Δppm)	MS2 Ions*	Compound class	Increased/decreased metabolite indicator
								Yellow	Blue	Green
1	Biotripyrrin	C25H28N3O6	466.197810	466.200293	5.30	(466.20386); (430.22397); (448.22882)	Pyrroles, carboxylic acids derivatives	(-)	(-)	(+)
2	Exiguaflavanone M	C25H31O7	443.206970	443.203835	7.10	(443.20432)	Flavonoids, flavanones	(-)	(-)	(+)
3	Hypoxylone	C20H13O5	333.076290	333.076095	0.60	(333.07614)	Naphthalenes, naphthoquinones	(-)	(-)	(+)
4	Pyridinoline	C18H29N4O8	429.198530	429.199407	2.00	(429.19122); (423.20267)	Amino acids, carboxylic acids derivatives	(-)	(-)	(+)
5	Unknown 1	C6H17O3P	168.090670	168.090747	0.46	/	/	(-)	(-)	(+)
6	Unknown 2	C11H10N6O4	290.075620	290.076443	2.84	/	/	(-)	(-)	(+)
7	Heptyl cinnamate	C16H23O2	247.169800	247.167436	9.57	(247.16754); (131.0429); (99.09200)	Phenylpropanoids, cinnamic acid esters	(-)	(+)	(-)
8	Deacetylisovaltrate	C20H29O7	381.191320	381.190374	2.54	(381.19019); (363.17569); (345.13345)	Prenol lipids, monoterpenoids	(-)	(+)	(-)
9	3-Hydroxyaminophenol	C6H8NO2	126.055500	126.055149	2.94	(126.05515); (108.04472); (98.06046); (80.05007)	Phenols, phenylhydroxylamines	(-)	(+)	(-)
10	Annoglabasin C	C23H35O6	407.243360	407.239664	9.12	(407.23984); (389.22830); (365.18167); (361.21774); (347.19247)	Alkaloids, diterpenoids	(-)	(+)	(-)
11	Methionyl-Glutamine	C10H20N3O4S	278.117450	278.114385	9.00	(278.11423); (261.1445); (104.0715)	Amino acids, peptides	(-)	(+)	(-)
12	Unknown 3	/	/	220.558976	/	/	/	(-)	(+)	(-)
13	Unknown 4	C6H17N10O3	277.147580	277.147601	0.08	/	/	(-)	(+)	(-)
14	Unknown 5	C24H32N2O2S	412.217900	412.217856	0.33	/	/	(-)	(+)	(-)
15	Procaterol	C16H23N2O3	291.170860	291.172712	6.36	(291.1702); (273.12186); (231.11281)	Quinolines, hydroquinolones	(+)	(-)	(-)
16	Leucyl-Serine	C9H19N2O4	219.134480	219.133987	2.25	(219.13393); (173.12888); (132.11327)	Amino acids, peptides	(+)	(-)	(-)
17	trans-3-Hydroxycotinine glucuronide	C16H21N2O8	369.129790	369.129307	1.31	(369.1261); (351.17187); (193.09801)	Carbohydrates, o-glucuronides	(+)	(-)	(-)
18	Arginyl-Serine	C9H20N5O4	262.151520	262.148583	1.12	(262.14905); (244.16518); (129.12747)	Amino acids, peptides	(+)	(-)	(-)
19	Vanillactic acid	C10H13O5	213.076290	213.076112	0.84	(213.07506); (195.06976); (167.07405)	Phenols, phenylpropanoic acids	(+)	(-)	(-)
20	Heptane thiol	C7H17S	133.105090	133.105270	1.36	(133.10547); (99.09205)	Thiols, alkylthiols	(+)	(-)	(-)
21	2-Acetyl-5-methyl pyridine	C8H10NO	136.076230	136.075733	3.65	(136.07576); (120.05265); (118.08247)	Aryl alkyl ketones, methylpyridines	(+)	(-)	(-)
22	N-(1-Deoxy-1-fructosyl) valine	C11H22NO7	280.139620	280.139073	1.95	(280.13901); (262.12839); (234.13342)	Amino acids, peptides	(+)	(-)	(-)
23	7-Hydroxy-2-methyl isoflavone	C16H13O3	253.086460	253.088392	7.63	(253.08336); (235.07425); (227.06638)	Isoflavonoids, isoflavones	(+)	(-)	(-)
24	Coumaric acid	C9H9O3	165.055160	165.054804	2.16	(165.05448); (147.04399); (119.04927)	Phenylpropanoids, hydroxycinnamic acids	(+)	(-)	(-)
25	Pentahomomethionine	C10H22NO2S	220.137120	220.137247	0.58	(220.13722)	Amino acids, peptides	(+)	(-)	(-)
26	Valyl-Alanine	C8H17N2O3	189.123910	189.123421	2.59	(189,12349); (143,11804); (118,0865)	Amino acids, peptides	(+)	(-)	(-)
27	Glutamic acid	C5H10NO4	148.060980	148.060143	5.65	(148,0652); (130,0499); (84,04495)	Amino acids, peptides	(+)	(-)	(-)
28	N-(1-Deoxy-1-fructose) phenylalanine	C15H22NO7	328.139620	328.139242	1.20	(328.13934); (310.12885); (282.13306); (178.08653)	Amino acids, peptides	(+)	(-)	(-)
29	Leucyl-Aspartate	C10H19N2O5	247.129390	247.129377	0.05	(247.1288); (229.1183); (86.0964)	Amino acids, peptides	(+)	(-)	(-)
30	Unknown 6	C3H12N9O2	206.111100	206.1115848	2.35	/	/	(+)	(-)	(-)
31	Unknown 7	C8H19N5O2	217.15387	217.1520849	5.39	/	/	(+)	(-)	(-)
32	Threonine-Proline-Methionine	C14H26N3O5S	348.159310	348.159384	0.21	(348.15938)	Amino acids, peptides	(-)	(+)	(+)
33	Blumealactone C	C17H25O6	325.165110	325.164701	1.26	(325.16449); (283.15314); (307.15412)	Prenol lipids, terpene lactones	(-)	(+)	(+)
34	S-(Allylthio)-cysteine	C6H12NO2S2	194.030940	194.028831	8.00	(194.0309); (176.0204); (148.0255)	Amino acids, peptides	(-)	(+)	(+)
35	1,4,5-Naphthalenetriol	C10H9O3	177.055160	177.054713	2.52	(177.0552); (147.0446); (159.0446)	Naphthalenes, naphthols	(-)	(+)	(+)
36	cis-3-Hexenyl b-primeveroside	C17H31O10	395.191720	395.191543	0.45	(395.1917); (377.1812); (245.1398)	Lipids, fatty acyl glycosides	(+)	(-)	(-)
37	Valine	C5H12NO2	118.086800	118.086518	2.39	(118.1000); (101.0000); (72.0000)	Alpha-amino acids	(-)	(+)	(+)
38	Succinic anhydride	C4H5O3	101.023860	101.023736	1.23	(101.0239); (83.0133)	Dicarboxylic acids	(-)	(+)	(+)
39	Alanyl-Proline	C8H15N2O3	187.108260	187.107319	5.03	(187.1077); (169.0972); (116.0706)	Amino acids, peptides	(-)	(+)	(+)
40	4,6,7-Trihydroxy-1,2,3,4-Tetrahydroisoquinoline	C9H12NO3	182.081710	182.081344	2.01	(182.0812); (164.0706); (136.0757)	Quinolines, tetrahydroisoquinolines	(-)	(+)	(+)
41	N-acetyl-L-2-amino adipate	C8H12NO5	202.071540	202.070178	6.74	(204.0866); (186.0761); (158.0812)	Amino acids, peptides	(-)	(+)	(+)
42	Cyclobrassinin	C11H11N2S2	235.036360	235.035433	3.95	/	Indoles, 3-alkylindoles	(-)	(+)	(+)
43	Threonine	C4H10NO3	120.066060	120.065494	4.71	(120.06565); (102.05537); (84.04494)	Alpha-amino acids	(-)	(+)	(+)
44	Arginine-Threonine-Asparagine	C14H28N7O6	390.210100	390.208471	4.18	(390.20990)	Amino acids, peptides	(-)	(+)	(+)
45	Unknown 8	C3H2O5S	149.961610	149.961613	0.02	/	/	(-)	(+)	(+)
46	Citbrasine	C17H18NO6	332.113410	332.110551	8.61	(332.1134); (316.0821); (302.1028)	Quinolines, acridones	(+)	(-)	(+)
47	2-piperidone	C5H10NO	100.076230	100.076122	1.08	(100.0762); (82.0657)	Piperidines, piperidinones	(+)	(-)	(+)
48	Uridine	C9H13N2O6	245.077360	245.076819	2.25	(245.07683); (228.12325); (113.06011)	Nucleosides, pyrimidine nucleosides	(+)	(-)	(+)
49	Tubulosine	C29H38N3O3	476.291310	476.287542	7.95	(476.28656)	Alkaloids, isoquinolines	(+)	(-)	(+)
50	N-(1-Deoxy-1-fructosyl) leucine	C12H24NO7	294.155270	294.154802	1.67	(294.15479); (276.14423); (248.14923); (144.10199)	Amino acids, peptides	(+)	(-)	(+)
51	N-(1-Deoxy-1-fructosyl) tyrosine	C15H22NO8	344.134540	344.134681	0.41	(344.13354); (326.12283); (298.12936); (194.08128)	Amino acids, peptides	(+)	(-)	(+)
52	Leonurine	C14H22N3O5	312.155940	312.155189	2.47	(312.15509); (295.12863); (280.11551)	Benzenoids, gallic acids	(+)	(-)	(+)
53	N-2-phenylacetyl glutaminate	C13H16N2O4	264.111000	264.109889	4.20	(264.10733); (241.08182); (130.05003)	Amino acids, peptides	(+)	(-)	(+)
54	Geranyl benzoate	C17H23O2	259.169800	259.169563	3.84	(259.16904); (137.1326); (105.03397)	Prenol lipids, monoterpenoids	(+)	(-)	(+)
55	Unknown 9	C14H25N2O8	349.160550	349.160549	0.00	/	/	(+)	(-)	(+)
56	4-Oxo-9-cis-retinoyl-beta- glucuronide	C26H35O9	491.228100	491.229044	1.88	(491.23190); (473.23233); (315.15439); (297.14450); (177.08705)	Prenol lipids, diterpene glycosides	(+)	(+)	(-)
57	Procyanidin B8	C30H27O12	579.150250	579.150142	0.22	(579.15009); (561.13855); (169.04961)	Flavonoids, catechins	(+)	(+)	(-)
58	Thalicpureine	C22H28NO5	386.196740	386.199156	6.20	(386.19797); (355.1639)	Alkaloids, 6,6a-secoaporphines	(+)	(+)	(-)
*Molecular ions and reference fragments (MS2 Ions) were consulted in the following databases: The Human Metabolome Database (HMDB), LIPID MAPS, UCSD Metabolomics Workbench and Pubchem.
